# Supplementary material for: The associations between self-reported depression, self-reported chronic inflammatory conditions and cognitive abilities in UK Biobank
Source: Eur Psychiatry. 2019 Aug;60:63–70. doi: 10.1016/j.eurpsy.2019.05.007 (PMC6669333; doi:10.1016/j.eurpsy.2019.05.007)
Supplement: Supplementary file 1 [file mmc1.xlsx]

## Sheet: Table A1
Table A1. List of medical conditions considered to be associated with chronic inflammation.
Category	Self-reported medical condition	N (%) in Chronic Inflammation Only group	N (%) in Depression plus Inflammation group	p
Dermatological	Eczema/dermatitis	9,9344 (14.06)	973 (17.19)	<0.001
	Lichen sclerosis	130 (0.18)	8 (0.14)	0.624
	Pemphigoid/pemphigus	56 (0.08)	4 (0.07)	1
	Psoriasis	4,587 (6.49)	378 (6.68)	0.575
	Category total	14,474 (20.47)	1,346 (23.78)	<0.001
Digestive/abdominal	Crohn’s disease	1238 (1.75)	100 (7.47)	0.916
	Glomerulonephritis	47 (0.07)	4 (0.07)	0.79
	Inflammatory bowel disease	141 (0.20)	19 (0.34)	0.047
	Nephritis	112 (0.16)	10 (0.18)	0.728
	Non-infective hepatitis	414 (0.59)	22 (0.39)	0.066
	Pelvic inflammatory disease	49 (0.07)	12 (0.21)	0.002
	Primary biliary cirrhosis	71 (0.10)	5 (0.09)	1
	Sclerosing cholangitis	42 (0.06)	1 (0.02)	0.373
	Ulcerative colitis	2,234 (3.16)	150 (6.29)	0.035
	Category total	4,293 (6.07)	315 (5.57)	0.124
Endocrine	Diabetes (type not specified)	18,415 (26.04)	1,312 (23.18)	<0.001
	Type 1 diabetes	356 (0.50)	29 (0.51)	0.922
	Type 2 diabetes	2,700 (3.82)	264 (4.66)	0.002
	Category total	21,425 (30.30)	1,604 (28.34)	0.002
Infections	Helicobacter pylori	1,077 (1.52)	100 (1.77)	0.161
	Hepatitis (unspecified)	417 (0.59)	45 (0.80)	0.061
	Hepatitis B	89 (0.13)	5 (0.09)	0.556
	Hepatitis C	98 (0.14)	14 (0.25)	0.046
	HIV/AIDS	370 (0.52)	48 (0.85)	0.003
	Polio/poliomyelitis	298 (0.42)	19 (0.34)	0.39
	Schistosomiasis	25 (0.04)	5 (0.09)	0.067
	Tuberculosis	2,050 (2.90)	141 (2.49)	0.082
	Category total	4,380 (6.19)	366 (6.47)	0.414
Lymphoma/leukaemia	Chronic lymphocytic leukaemia	268 (0.38)	16 (0.28)	0.306
	Chronic myeloid leukaemia	106 (0.15)	6 (0.11)	0.585
	Hodgkin’s lymphoma/ Hodgkin’s disease	425 (0.60)	15 (0.27)	0.001
	Leukaemia (unspecified)	184 (0.26)	17 (0.30)	0.588
	Lymphoma (unspecified)	111 (0.16)	6 (0.11)	0.478
	Non-Hodgkin lymphoma	806 (1.14)	45 (0.80)	0.018
	Category total	1,887 (2.67)	104 (1.84)	<0.001
Musculoskeletal/connective tissue	Ankylosing spondylitis	1,122 (1.59)	94 (1.66)	0.659
	Arthritis (unspecified)	3,356 (4.75)	277 (4.89)	0.604
	Connective tissue disorder	150 (0.21)	18 (0.32)	0.104
	Dermatomyositis	25 (0.04)	1 (0.02)	0.719
	Dermatopolymyositis	4 (0.01)	0 (0.00)	1
	Giant cell/temporal arteritis	68 (0.10)	12 (0.21)	0.017
	Gout	6,010 (8.50)	326 (5.76)	<0.001
	Microscopic polyarteritis	6 (0.01)	1 (0.02)	0.417
	Myositis/myopathy	132 (0.19)	20 (0.35)	0.012
	Plantar fasciitis	159 (0.22)	10 (0.18)	0.557
	Polyarteritis nodosa	19 (0.03)	3 (0.05)	0.221
	Polymyalgia rheumatica	838 (1.19)	56 (0.99)	0.199
	Polymyositis	57 (0.08)	3 (0.05)	0.626
	Psoriatic arthropathy	783 (1.11)	64 (1.13)	0.843
	Rheumatoid arthritis	4,697 (6.64)	359 (6.34)	0.405
	Scleroderma/systemic sclerosis	130 (0.18)	14 (0.25)	0.266
	Sjogren’s syndrome/Sicca syndrome	358 (0.51)	44 (0.78)	0.01
	Spine arthritis/spondylitis	3,189 (4.51)	412 (7.28)	<0.001
	Systemic lupus erythematosus (SLE)	505 (0.71)	53 (0.94)	0.062
	Vasculitis	166 (0.23)	9 (0.16)	0.311
	Wegener’s granulomatosis	79 (0.11)	6 (0.11)	1
	Category total	21,074 (29.80)	1,683 (29.73)	0.916
Nervous system	Acute infective polyneuritis/Guillain-Barré syndrome	156 (0.22)	10 (0.18)	0.655
	Multiple sclerosis	1,453 (2.05)	147 (2.60)	0.008
	Optic neuritis	120 (0.17)	11 (0.19)	0.616
	Category total	1,709 (2.42)	164 (2.90)	0.024
Respiratory	Bronchiectasis	912 (1.29)	70 (1.24)	0.806
	Chronic sinusitis	2,382 (3.37)	251 (4.43)	<0.001
	Emphysema/chronic bronchitis	5,454 (7.71)	647 (11.43)	<0.001
	Fibrosing alveolitis/unspecified alveolitis	81 (0.11)	6 (0.11)	1
	Category total	8,625 (12.20)	951 (16.80)	<0.001
All categories		70715	5660
N (%) reflects the frequency and % of each inflammation group (chronic inflammation only; depression plus inflammation) self-reporting each condition, for participants who also had data on at least one cognitive test as well as covariates included in partially adjusted models. Categories/conditions not mutually exclusive: participants self-reporting more than one condition may appear in more than…

## Sheet: Table A2
Table A2. List of self-reported conditions excluded from a) all groups; and b) only from the Control and Chronic Inflammation Only groups.
a) Conditions excluded from all groups
Alcohol dependency
Anorexia/bulimia/other eating disorder
Benign neuroma
Benign/essential tremor
Brain cancer/primary malignant brain tumour
Brain abscess/intracranial abscess
Cerebral aneurysm
Cerebral palsy
Chronic/degenerative neurological problem
Deliberate self-harm/suicide attempt
Epilepsy
Fracture skull/head
Headaches (not migraine)
Insomnia
Mania/bipolar disorder/manic depression
Meningeal cancer/malignant meningioma
Meningioma/benign meningeal tumour
Motor Neurone Disease
Nervous breakdown
Neurological injury/trauma
Obsessive compulsive disorder
Opioid dependency
Other neurological problem
Other substance abuse/dependency
Parkinson’s Disease
Post-traumatic stress disorder
Schizophrenia
Spina Bifida
Subdural haemorrhage/haematoma
Transient ischaemic attack
b) Conditions excluded from Control and Chronic Inflammation Only groups*
Anxiety/panic attacks
Psychological/psychiatric problem
Stress
*Conditions in b) are not excluded from depression groups (Depression Only and Depression plus Inflammation) as they show strong overlap with self-reported depression

## Sheet: Table A3
Table A3. Numbers of participants in each disease category with available data for each individual cognitive test.
	Reasoning		Reaction time		Pairs matching		TMT-A		TMT-B		DSST
	A	B	A	B	A	B	A	B	A	B	A	B
Control, N (%)	121,148 (78.46)	119,701 (78.49)	358,194 (79.16)	350,268 (79.13)	358,050 (79.00)	353,043 (79.06)	78,601 (82.03)	77,812 (81.99)	78,599 (82.03)	77,810 (81.99)	87,477 (81.85)	86,566 (81.81)
Depression only, N (%)	6,321 (4.09)	6,272 (4.11)	18,953 (4.19)	18,713 (4.23)	19,105 (4.22)	18,883 (4.23)	3,627 (3.79)	3,612 (3.81)	3,627 (3.79)	3,612 (3.81)	4,084 (3.82)	4,065 (3.84)
Chronic inflammation only, N (%)	25,012 (16.20)	24,634 (16.15)	69,794 (15.42)	68,216 (15.41)	70,403 (15.53)	69,060 (15.47)	12,730 (13.29)	12,624 (13.30)	12,730 (13.29)	12,624 (13.30)	14,334 (13.41)	14,213 (13.43)
Depression and chronic inflammation, N (%)	1,921 (1.24)	1,900 (1.25)	5,572 (1.23)	5,473 (1.24)	5,650 (1.25)	5,555 (1.24)	864 (0.90)	853 (0.90)	864 (0.90)	853 (0.90)	974 (0.91)	964 (0.91)
Total, N (%)	154,402 (100)	152,507 (100)	452,513 (100)	442,670 (100)	453,208 (100)	446,541 (100)	95,822 (100)	94,901 (100)	95,820 (100)	94,899 (100)	106,869 (100)	105,808 (100)
A. Sample size for ‘partially adjusted’ model adjusted for age, sex, ethnicity, Townsend score. B. Sample size for fully adjusted models additionally adjusted for smoking status, frequency of alcohol intake and degree.

## Sheet: Table A4
Table A4. Associations of depression and chronic inflammatory conditions with cognitive performance after excluding participants reporting > 1 inflammatory condition.
	Main effect of depression			Main effect of inflammation			Interaction
	Beta (95% CI)	p	p FDR adj	Beta (95% CI)	p	p FDR adj	beta (95% CI)	p	p FDR adj
Partially adjusted
Reasoning (n=151,124)	-0.06 (-0.09, -0.03)	<0.001	<0.001	-0.07 (-0.10, -0.04)	<0.001	<0.001	-0.01 (-0.04, 0.02)	0.584	0.778015
Reaction time (ms) (n=444,060)	6.44 (5.40, 7.49)	<0.001	<0.001	3.97 (2.92, 5.01)	<0.001	<0.001	0.20 (-0.84, 1.24)	0.706	0.823199
Pairs matching* (n=444,658)	1.02 (1.02, 1.03)	<0.001	<0.001	1.00 (0.99, 1.00)	0.383	0.574224	1.00 (0.99, 1.01)	0.819	0.841894
TMT-A (s) (n=94,465)	0.58 (0.27, 0.89)	<0.001	<0.001	0.42 (0.11, 0.72)	0.008	0.0158672	0.13 (-0.18, 0.43)	0.413	0.594436
TMT-B (s) (n=94,463)	1.52 (0.99, 2.04)	<0.001	<0.001	0.86 (0.34, 1.39)	0.001	0.00269412	-0.03 (-0.56, 0.49)	0.898	0.898105
DSST (n=107,434)	-0.37 (-0.46, -0.28)	<0.001	<0.001	-0.22 (-0.31, -0.14)	<0.001	<0.001	-0.02 (-0.11, 0.07)	0.691	0.823199
Fully adjusted
Reasoning (n=149,278)	-0.02 (-0.05, 0.01)	0.117	0.190689	-0.03 (-0.06, 0.001)	0.06	0.103072	-0.01 (-0.03, 0.02)	0.726	0.823199
Reaction time (ms) (n=434,403)	5.91 (4.85, 6.96)	<0.001	<0.001	3.40 (2.35, 4.45)	<0.001	<0.001	0.17 (-0.88, 1.22)	0.754	0.823199
Pairs matching* (n=438,158)	1.02 (1.02, 1.03)	<0.001	<0.001	1.00 (0.99, 1.00)	0.301	0.47141	1.00 (0.99, 1.01)	0.756	0.823199
TMT-A (s) (n=93,556)	0.53 (0.22, 0.83)	0.001	0.00180169	0.33 (0.02, 0.63)	0.037	0.0661466	0.12 (-0.19, 0.43)	0.448	0.620383
TMT-B (s) (n=93,554)	1.36 (0.83, 1.88)	<0.001	<0.001	0.59 (0.07, 1.11)	0.026	0.0485878	-0.08 (-0.60, 0.45)	0.777	0.823199
DSST (n=106,361)	-0.34 (-0.43, -0.25)	<0.001	<0.001	-0.18 (-0.27, -0.09)	<0.001	<0.001	-0.02 (-0.10, 0.07)	0.735	0.823199
*Negative binomial regression for pairs matching models – reported coefficients are incident rate ratios. Effect coding was applied to both depression (-1 = no depression; 1 = depression) and inflammation (-1 = no chronic inflammatory conditions; 1 = chronic inflammation) groups. Partially adjusted model adjusted for age, sex, ethnicity, Townsend score. Fully adjusted model additionally adjusted …

## Sheet: Table A5
Table A5. Associations of depression and chronic inflammatory conditions with cognitive performance, defining depression cases and controls using criteria derived from baseline mental health questions.
	Main effect of depression			Main effect of inflammation			Interaction
	Beta (95% CI)	p	p FDR adj	Beta (95% CI)	p	p FDR adj	beta (95% CI)	p	p FDR adj
Partially adjusted
Reasoning (n=102,684)	0.01 (-0.01, 0.03)	0.529	0.694847	-0.07 (-0.09, -0.05)	<0.001	<0.001	-0.01 (-0.03, 0.01)	0.595	0.735675
Reaction time (ms) (n=105,218)	1.13 (-0.03, 2.28)	0.056	0.118707	3.28 (2.13, 4.43)	<0.001	<0.001	0.10 (-1.04, 1.25)	0.86	0.937881
Pairs matching* (n=106,395)	1.01 (1.01, 1.02)	<0.001	<0.001	0.99 (0.98, 0.99)	<0.001	<0.001	0.99 (0.99, 1.00)	0.105	0.198535
TMT-A (s) (n=24,933)	0.17 (-0.13, 0.48)	0.265	0.396763	0.16 (-0.14, 0.47)	0.294	0.422684	-0.22 (-0.52, 0.08)	0.157	0.269442
TMT-B (s) (n=24,932)	0.86 (0.35, 1.37)	<0.001	0.00246305	0.76 (0.26, 1.27)	0.003	0.00783938	-0.10 (-0.61, 0.40)	0.683	0.768814
DSST (n=27,761)	-0.23 (-0.32, -0.14)	<0.001	<0.001	-0.22 (-0.31, -0.12)	<0.001	<0.001	0.03 (-0.06, 0.12)	0.478	0.661686
Fully adjusted
Reasoning (n=101,554)	-0.001 (-0.02, 0.02)	0.918	0.971923	-0.02 (-0.04, 0)	0.032	0.071632	0 (-0.02, 0.01)	0.613	0.735675
Reaction time (ms) (n=103,890)	1.06 (-0.10, 2.22)	0.073	0.146035	2.63 (1.47, 3.79)	<0.001	<0.001	-0.04 (-1.18, 1.11)	0.95	0.976972
Pairs matching* (n=104,985)	1.02 (1.01, 1.02)	<0.001	<0.001	0.98 (0.98, 0.99)	<0.001	<0.001	0.99 (0.99, 1.00)	0.138	0.248644
TMT-A (s) (n=24,802)	0.21 (-0.10, 0.51)	0.183	0.299826	0.10 (-0.21, 0.40)	0.54	0.694847	-0.19 (-0.49, 0.11)	0.209	0.327908
TMT-B (s) (n=24,801)	0.89 (0.39, 1.39)	<0.001	0.00146012	0.56 (0.06, 1.06)	0.028	0.0670097	-0.004 (-0.50, 0.49)	0.986	0.98589
DSST (n=27,615)	-0.23 (-0.32, -0.14)	<0.001	<0.001	-0.17 (-0.26, -0.08)	<0.001	<0.001	0.02 (-0.07, 0.11)	0.663	0.768814
*Negative binomial regression for pairs matching models – reported coefficients are incident rate ratios. Effect coding was applied to both depression (-1 = no depression; 1 = depression) and inflammation (-1 = no chronic inflammatory conditions; 1 = chronic inflammation) groups. Partially adjusted model adjusted for age, sex, ethnicity, Townsend score. Fully adjusted model additionally adjusted …

## Sheet: Table A6
Table A6. Sample size in each mutually exclusive category of inflammatory conditions.
	Chronic Inflammation Only	Depression plus Inflammation
Dermatological	12,136 (18.95)	1,045 (21.43)
Digestive/abdominal	3,436 (5.37)	221 (4.53)
Endocrine	18,073 (28.22)	1,228 (25.18)
Infections	3,504 (5.47)	260 (5.33)
Lymphoma/leukaemia	1,558 (2.43)	79 (1.62)
Musculoskeletal/ connective tissue	17,129 (26.75)	1,234 (25.31)
Neurological	1,449 (2.26)	135 (2.77)
Respiratory	6,756 (10.55)	674 (13.82)
Test statistic	χ2 = 430,792	p < 0.001
N (%) of participants with chronic inflammation only or depression plus inflammation who self-reported inflammatory conditions in each of seven mutually exclusive categories (participants reporting conditions in multiple categories are excluded).

## Sheet: Table A7
Table A7. Main effects and interactions of depression and chronic dermatological inflammatory conditions on cognitive performance.
	Main effect of depression			Main effect of inflammation			Interaction
	Beta (95% CI)	p	p FDR adj	Beta (95% CI)	p	p FDR adj	beta (95% CI)	p	p FDR adj
Reasoning (n=129,865)	0.002 (-0.06, 0.06)	0.949	0.988014	0.09 (0.03, 0.15)	0.003	0.0156027	0.02 (-0.04, 0.08)	0.552	0.79217
Reaction time (ms) (n=383,311)	5.02 (3.14, 6.90)	<0.001	<0.001	-0.21 (-2.08, 1.67)	0.83	0.988014	-0.86 (-2.74, 1.02)	0.37	0.70198
Pairs matching* (n=386,337)	1.02 (1.01, 1.03)	0.002	0.0116269	1.00 (0.98, 1.01)	0.572	0.79217	1.00 (0.99, 1.01)	0.918	0.988014
TMT-A (s) (n=84,801)	0.64 (0.15, 1.13)	0.011	0.0328722	-0.005 (-0.50, 0.49)	0.984	0.988014	0.22 (-0.27, 0.72)	0.371	0.70198
TMT-B (s) (n=84,799)	1.12 (0.30, 1.93)	0.007	0.0257601	-0.53 (-1.35, 0.28)	0.201	0.515687	-0.31 (-1.13, 0.50)	0.456	0.745543
DSST (n=96,253)	-0.40 (-0.55, -0.25)	<0.001	<0.001	-0.001 (-0.15, 0.15)	0.988	0.988014	-0.07 (-0.22, 0.08)	0.39	0.70198
*Negative binomial regression for pairs matching models – reported coefficients are incident rate ratios. Effect coding was applied to both depression (-1 = no depression; 1 = depression) and inflammation (-1 = no chronic inflammatory conditions; 1 = chronic inflammation) groups. Models adjusted for age, sex, ethnicity, Townsend score, smoking, alcohol intake and degree (fully adjusted model). CI…

## Sheet: Table A8
Table A8. Main effects and interactions of depression and chronic digestive/abdominal inflammatory conditions on cognitive performance.
	Main effect of depression			Main effect of inflammation			Interaction
	Beta (95% CI)	p	p FDR adj	Beta (95% CI)	p	p FDR adj	beta (95% CI)	p	p FDR adj
Reasoning (n=127,375)	0.04 (-0.10, 0.19)	0.534	0.784724	0.08 (-0.06, 0.22)	0.273	0.784724	0.06 (-0.08, 0.20)	0.394	0.784724
Reaction time (ms) (n=373,937)	4.77 (1.00, 8.54)	0.013	0.237561	-0.18 (-3.95, 3.59)	0.925	0.925067	-1.10 (-4.87, 2.67)	0.567	0.784724
Pairs matching* (n=376,904)	1.01 (0.99, 1.04)	0.363	0.784724	0.99 (0.96, 1.01)	0.252	0.784724	0.99 (0.97, 1.02)	0.468	0.784724
TMT-A (s) (n=82,465)	-0.10 (-1.23, 1.03)	0.863	0.925067	-0.17 (-1.30, 0.96)	0.767	0.925067	-0.52 (-1.65, 0.62)	0.372	0.784724
TMT-B (s) (n=82,463)	1.32 (-0.68, 3.32)	0.196	0.784724	0.66 (-1.34, 2.66)	0.52	0.784724	-0.11 (-2.11, 1.89)	0.914	0.925067
DSST (n=93,639)	-0.36 (-0.71, -0.004)	0.048	0.428077	-0.14 (-0.50, 0.21)	0.439	0.784724	-0.03 (-0.38, 0.33)	0.887	0.925067
*Negative binomial regression for pairs matching models – reported coefficients are incident rate ratios. Effect coding was applied to both depression (-1 = no depression; 1 = depression) and inflammation (-1 = no chronic inflammatory conditions; 1 = chronic inflammation) groups. Models adjusted for age, sex, ethnicity, Townsend score, smoking, alcohol intake and degree (fully adjusted model). CI…

## Sheet: Table A9
Table A9. Main effects and interactions of depression and chronic endocrine inflammatory conditions on cognitive performance.
	Main effect of depression			Main effect of inflammation			Interaction
	Beta (95% CI)	p	p FDR adj	Beta (95% CI)	p	p FDR adj	beta (95% CI)	p	p FDR adj
Reasoning (n=132,630)	-0.04 (-0.09, 0.02)	0.179	0.268687	-0.07 (-0.12, -0.01)	0.016	0.0573501	-0.02 (-0.07, 0.03)	0.477	0.571997
Reaction time (ms) (n=388,589)	5.55 (3.62, 7.48)	<0.001	<0.001	5.31 (3.38, 7.24)	<0.001	<0.001	-0.32 (-2.25, 1.61)	0.744	0.837457
Pairs matching* (n=391,938)	1.02 (1.01, 1.03)	<0.001	0.00370551	0.98 (0.97, 0.99)	0.005	0.0243249	1.00 (0.99, 1.01)	0.946	0.96592
TMT-A (s) (n=84,253)	0.41 (-0.24, 1.05)	0.218	0.28065	0.50 (-0.15, 1.14)	0.133	0.238921	-0.01 (-0.66, 0.63)	0.966	0.96592
TMT-B (s) (n=84,251)	0.76 (-0.28, 1.80)	0.152	0.248337	1.16 (0.12, 2.20)	0.029	0.0881333	-0.68 (-1.72, 0.36)	0.201	0.278831
DSST (n=95,704)	-0.18 (-0.35, -0.01)	0.038	0.0969081	-0.17 (-0.34, -0.001)	0.048	0.109036	0.15 (-0.02, 0.32)	0.08	0.159748
*Negative binomial regression for pairs matching models – reported coefficients are incident rate ratios. Effect coding was applied to both depression (-1 = no depression; 1 = depression) and inflammation (-1 = no chronic inflammatory conditions; 1 = chronic inflammation) groups. Models adjusted for age, sex, ethnicity, Townsend score, smoking, alcohol intake and degree (fully adjusted model). CI…

## Sheet: Table A10
Table A10. Main effects and interactions of depression and chronic infections on cognitive performance.
	Main effect of depression			Main effect of inflammation			Interaction
	Beta (95% CI)	p	p FDR adj	Beta (95% CI)	p	p FDR adj	beta (95% CI)	p	p FDR adj
Reasoning (n=127,443)	-0.02 (-0.13, 0.09)	0.709	0.809572	-0.09 (-0.20, 0.01)	0.092	0.187379	-0.004 (-0.11, 0.10)	0.945	0.944668
Reaction time (ms) (n=373,985)	1.90 (-2.13, 5.93)	0.355	0.491737	-0.88 (-4.91, 3.15)	0.669	0.809572	-3.96 (-7.99, 0.07)	0.054	0.187379
Pairs matching* (n=376,990)	1.04 (1.01, 1.07)	0.002	0.0189217	1.05 (1.02, 1.07)	<0.001	0.0118387	1.02 (0.99, 1.05)	0.153	0.24956
TMT-A (s) (n=82,494)	1.47 (0.15, 2.80)	0.03	0.156955	1.14 (-0.19, 2.46)	0.094	0.187379	1.06 (-0.27, 2.38)	0.118	0.212951
TMT-B (s) (n=82,492)	1.71 (0.12, 3.30)	0.035	0.156955	0.95 (-0.64, 2.53)	0.244	0.365659	0.28 (-1.31, 1.87)	0.728	0.809572
DSST (n=93,678)	-0.28 (-0.61, 0.04)	0.086	0.187379	-0.31 (-0.63, 0.02)	0.065	0.187379	0.05 (-0.27, 0.37)	0.765	0.809572
*Negative binomial regression for pairs matching models – reported coefficients are incident rate ratios. Effect coding was applied to both depression (-1 = no depression; 1 = depression) and inflammation (-1 = no chronic inflammatory conditions; 1 = chronic inflammation) groups. Models adjusted for age, sex, ethnicity, Townsend score, smoking, alcohol intake and degree (fully adjusted model). CI…

[truncated: 4 more sheets: Table A11, Table A12, Table A13, Table A14]
